# Supplementary material for: VPA Alleviates Neurological Deficits and Restores Gene Expression in a Mouse Model of Rett Syndrome
Source: PLoS One. 2014 Jun 26;9(6):e100215. doi: 10.1371/journal.pone.0100215 (PMC4072629; doi:10.1371/journal.pone.0100215)
Supplement: Table S1 — VPA restored Genes in MeCP2 KO Brains. (XLS) [file pone.0100215.s001.xls]

## Sheet: Sheet1
Table S1. VPA restored Genes in MeCP2 KO Brains
Probe Set ID	Gene Symbol	Fold change (KOS/WT)	Fold change (KOV/WT)	Gene Title
1431094_at	1110006E14Rik	1.24785	1.17703	RIKEN cDNA 1110006E14 gene
1437988_x_at	1700003E24Rik	0.807366	0.979891	RIKEN cDNA 1700003E24 gene
1430315_at	1700010N08Rik	0.818708	0.87339	RIKEN cDNA 1700010N08 gene
1438880_at	1700012D14Rik	1.20682	1.04536	RIKEN cDNA 1700012D14 gene
1453033_at	2010003O02Rik	0.813059	0.971303	RIKEN cDNA 2010003O02 gene
1435089_at	2010111I01Rik	1.37289	1.19043	RIKEN cDNA 2010111I01 gene
1434581_at	2410066E13Rik	1.20088	1.15171	RIKEN cDNA 2410066E13 gene
1419690_at	2610002M06Rik///Chmp1b	0.818263	0.857712	RIKEN cDNA 2610002M06 gene///charged multivesicular body protein 1B
1429041_at	2610005L07Rik	1.20542	0.925774	cadherin 11 pseudogene
1435267_at	2610005L07Rik	1.42851	1.05512	Cadherin 11 pseudogene
1436740_at	2610005L07Rik	1.60229	1.04384	cadherin 11 pseudogene
1437717_x_at	2610005L07Rik	1.44924	1.08654	cadherin 11 pseudogene
1438049_at	2610005L07Rik	1.51347	1.0513	Cadherin 11 pseudogene
1452997_at	2610005L07Rik	1.48436	1.06368	cadherin 11 pseudogene
1453589_a_at	2610005L07Rik///6820431F20Rik///LOC100861653	1.51895	1.19712	cadherin 11 pseudogene///cadherin 11 pseudogene///uncharacterized LOC100861653
1457673_at	2610005L07Rik	1.34707	1.12257	cadherin 11 pseudogene
1437291_at	2700081O15Rik	0.829396	0.834844	RIKEN cDNA 2700081O15 gene
1454388_at	2900046F13Rik	1.2729	1.19711	RIKEN cDNA 2900046F13 gene
1454328_at	2900060K15Rik	1.20349	1.02656	RIKEN cDNA 2900060K15 gene
1429106_at	4921509J17Rik///Hspa4l	1.26565	1.15814	RIKEN cDNA 4921509J17 gene///heat shock protein 4 like
1454314_at	4930578G10Rik///Gm2163	0.828854	1.08437	RIKEN cDNA 4930578G10 gene///predicted gene 2163
1435579_at	4933409K07Rik	0.611537	0.967848	RIKEN cDNA 4933409K07 gene
1454102_at	5031425E22Rik	0.799337	0.936285	RIKEN cDNA 5031425E22 gene
1441843_s_at	5230400M03Rik	1.2858	0.950686	RIKEN cDNA 5230400M03 gene
1445984_at	5330436L08(Rik)	1.20339	1.1331
1456210_at	5430407P10Rik	1.25833	1.08077	RIKEN cDNA 5430407P10 gene
1431347_at	5730407M17Rik	0.821745	0.892094	RIKEN cDNA 5730407M17 gene
1446245_at	6030463N01(Rik)	1.2291	1.10931
1453306_at	6330531I01Rik	1.20818	1.05582	RIKEN cDNA 6330531I01 gene
1458947_at	6430525L24(Rik)	1.42019	1.1027
1431040_at	6530401N04Rik	1.21843	1.13828	RIKEN cDNA 6530401N04 gene
1442556_at	6720430M22(Rik)	0.764523	0.944105
1429040_at	6820431F20Rik	1.52356	1.16707	cadherin 11 pseudogene
1457558_at	A330050F15Rik	1.25766	1.16327	RIKEN cDNA A330050F15 gene
1441491_at	A330068G13Rik	1.20414	1.07202	RIKEN cDNA A330068G13 gene
1445420_at	A730043F23(Rik)	1.27469	1.17338
1445506_at	Abhd15	1.20842	1.03342	abhydrolase domain containing 15
1427054_s_at	Abi3bp	0.793765	0.858004	ABI gene family, member 3 (NESH) binding protein
1433064_at	Acot12	1.24513	1.04105	acyl-CoA thioesterase 12
1455965_at	Adamts4	0.673519	0.975558	a disintegrin-like and metallopeptidase (reprolysin type) with thrombospondin type 1 motif, 4
1437429_at	Adamtsl1	1.20464	1.16991	ADAMTS-like 1
1423022_at	Adra2a	0.811055	0.838249	adrenergic receptor, alpha 2a
1433939_at	Aff3	1.20362	1.15258	AF4/FMR2 family, member 3
1454799_at	Agpat9	1.21568	1.08832	1-acylglycerol-3-phosphate O-acyltransferase 9
1439007_at	Alg6	1.2883	1.03547	asparagine-linked glycosylation 6 (alpha-1,3,-glucosyltransferase)
1440347_at	Arhgap10	1.24656	1.18842	Rho GTPase activating protein 10
1424842_a_at	Arhgap24	1.347	1.15332	Rho GTPase activating protein 24
1437656_at	Arhgef4	0.683041	1.00217	Rho guanine nucleotide exchange factor (GEF) 4
1450726_at	Asah2	1.32537	1.08262	N-acylsphingosine amidohydrolase 2
1437558_at	B130021B11Rik	1.24078	1.08387	RIKEN cDNA B130021B11 gene
1438838_at	B230206F22Rik	1.25147	1.18888	RIKEN cDNA B230206F22 gene
1436461_at	B230207H11(Rik)	1.49339	1.13307
1450528_at	B3galt5	1.20246	1.18295	UDP-Gal:betaGlcNAc beta 1,3-galactosyltransferase, polypeptide 5
1458527_at	B930059J09(Rik)	1.21371	1.00617
1442971_at	Baz2b	1.30422	1.13865	bromodomain adjacent to zinc finger domain, 2B
1436503_at	BC048546	0.753508	0.869261	cDNA sequence BC048546
1429269_at	BC068157	0.812427	0.878988	cDNA sequence BC068157
1455699_at	Bcat1	1.45701	1.18713	branched chain aminotransferase 1, cytosolic
1447335_x_at	Bcl11a	1.2432	1.04519	B cell CLL/lymphoma 11A (zinc finger protein)
1459918_at	Bub3	1.22769	1.00789	budding uninhibited by benzimidazoles 3 homolog (S. cerevisiae)
1457891_at	C230011H18Rik	1.25487	1.19215	RIKEN cDNA C230011H18 gene
1441526_at	C230021F15(Rik)	1.30492	1.04463
1439707_at	C230034O21Rik	1.21876	1.0751	RIKEN cDNA C230034O21 gene
1443344_at	C2cd4c	0.811912	0.844922	C2 calcium-dependent domain containing 4C
1440910_at	C77370	0.813478	0.84255	expressed sequence C77370
1421255_a_at	Cabp1	1.20573	1.05795	calcium binding protein 1
1451811_at	Cacng6	0.790245	0.932402	calcium channel, voltage-dependent, gamma subunit 6
1452050_at	Camk1d	1.20596	1.19981	calcium/calmodulin-dependent protein kinase ID
1444031_at	Camk2d	1.33028	0.967231	calcium/calmodulin-dependent protein kinase II, delta
1447251_x_at	Ccdc141	1.21006	1.12911	coiled-coil domain containing 141
1455279_at	Ccdc164	0.792944	0.887263	coiled-coil domain containing 164
1436105_at	Ccdc74a	0.742961	0.83875	coiled-coil domain containing 74A
1442013_at	Ccdc79	0.782584	0.837166	coiled-coil domain containing 79
1429418_at	Cdc14b	1.20505	1.08734	CDC14 cell division cycle 14B
1426002_a_at	Cdc7	1.20872	1.09426	cell division cycle 7 (S. cerevisiae)
1440184_at	Cdh11	1.30274	0.972643	cadherin 11
1456397_at	Cdh4	1.21654	1.15194	cadherin 4
1417430_at	Cdr2	1.26889	1.06638	cerebellar degeneration-related 2
1428680_at	Cds1	1.26956	1.17763	CDP-diacylglycerol synthase 1
1450427_at	Chrna6	0.78715	0.859462	cholinergic receptor, nicotinic, alpha polypeptide 6
1438850_at	Cldn1	1.27849	1.19978	claudin 1
1441165_s_at	Clstn2	1.20795	1.16824	calsyntenin 2
1451322_at	Cmbl	0.813016	0.872156	carboxymethylenebutenolidase-like (Pseudomonas)
1459197_at	Cntn1	1.22265	1.13528	contactin 1
1438540_at	Col25a1	1.26512	1.18415	collagen, type XXV, alpha 1
1427883_a_at	Col3a1	0.775085	0.843609	collagen, type III, alpha 1
1424051_at	Col4a2	1.23697	1.18386	collagen, type IV, alpha 2
1450625_at	Col5a2	0.779409	0.853817	collagen, type V, alpha 2
1453009_at	Cpm	1.2048	1.18259	carboxypeptidase M
1417311_at	Crip2	0.832411	0.957152	cysteine rich protein 2
1460458_at	Crispld2	1.21668	1.17097	cysteine-rich secretory protein LCCL domain containing 2
1416776_at	Crym	0.757382	0.833799	crystallin, mu
1428283_at	Cyp2s1	0.82123	0.849201	cytochrome P450, family 2, subfamily s, polypeptide 1
1450646_at	Cyp51	0.819864	0.857898	cytochrome P450, family 51
1460092_at	D130051P21(Rik)	1.23588	1.12771
1443273_at	D930049I16(Rik)	1.36069	1.14662
1427307_a_at	Dab1	1.22226	1.19885	disabled 1
1439664_at	Dcaf7	1.3903	1.05921	DDB1 and CUL4 associated factor 7
1438287_x_at	Ddx39	0.780312	0.868438	DEAD (Asp-Glu-Ala-Asp) box polypeptide 39
1449939_s_at	Dlk1	1.26633	1.16545	delta-like 1 homolog (Drosophila)
1420500_at	Dnajc1	0.813357	0.847901	DnaJ (Hsp40) homolog, subfamily C, member 1
1460711_at	Dnajc21	1.20181	1.03526	DnaJ (Hsp40) homolog, subfamily C, member 21
1436875_at	Dnm3	1.28228	1.13242	dynamin 3
1435494_s_at	Dsp	0.81616	1.14621	desmoplakin
1437199_at	Dusp5	1.2303	1.12625	dual specificity phosphatase 5
1426980_s_at	E130012A19Rik	1.28657	1.19028	RIKEN cDNA E130012A19 gene
1443161_at	E330040F24(Rik)	1.24404	1.05855
1437347_at	Ednrb	0.828171	0.90284	endothelin receptor type B
1436866_at	Efna5	1.31802	1.19881	ephrin A5
1453994_at	Eml6	1.4601	1.14698	echinoderm microtubule associated protein like 6
1456570_at	Epb4.1l4b	1.2401	0.911015	erythrocyte protein band 4.1-like 4b
1438189_s_at	Epb4.9	1.23758	1.06214	erythrocyte protein band 4.9
1443904_at	Fads6	1.44087	1.05979	fatty acid desaturase domain family, member 6
1445275_at	Fam190a	1.24514	1.11999	family with sequence similarity 190, member A
1437137_at	Fam70a	0.78597	0.87281	family with sequence similarity 70, member A
1456596_at	Fam70a	0.774622	0.891747	family with sequence similarity 70, member A
1450861_at	Fancc	1.26925	1.05506	Fanconi anemia, complementation group C
1460574_at	Fat4	1.24042	1.13515	FAT tumor suppressor homolog 4 (Drosophila)
1422540_at	Fbln1	0.829273	0.864519	fibulin 1
1451119_a_at	Fbln1	0.793845	0.857121	fibulin 1
1439018_at	Fhdc1	1.26316	1.15009	FH2 domain containing 1
1442873_at	Fign	1.29437	1.16849	fidgetin
1450268_at	Fign	1.26766	1.15814	fidgetin
1445534_at	Flnb	1.21652	1.1984	filamin, beta
1423100_at	Fos	1.28236	0.97515	FBJ osteosarcoma oncogene
1437247_at	Fosl2	1.26468	1.13852	fos-like antigen 2
1421141_a_at	Foxp1	1.23614	1.16849	forkhead box P1
1455242_at	Foxp1	1.25102	1.17042	forkhead box P1
1441548_at	Frmd4b	1.25007	1.12924	FERM domain containing 4B
1421263_at	Gabra3	0.790436	0.87316	gamma-aminobutyric acid (GABA) A receptor, subunit alpha 3
1426908_at	Galnt7	1.20552	1.17935	UDP-N-acetyl-alpha-D-galactosamine: polypeptide N-acetylgalactosaminyltransferase 7
1437139_at	Glra1	1.29943	1.04268	glycine receptor, alpha 1 subunit
1440450_at	Gm10501	1.24545	1.06715	predicted gene 10501
1457429_s_at	Gm106	1.29962	1.12632	predicted gene 106
1458954_at	Gm13308	0.808499	0.887952	Predicted gene 13308
1429922_at	Gm13629	1.34306	1.19877	predicted gene 13629
1437409_s_at	Gpr126	0.763609	0.86358	G protein-coupled receptor 126
1439341_at	Greb1l	1.26885	1.15013	growth regulation by estrogen in breast cancer-like
1420534_at	Gucy1a3	0.708754	0.87023	guanylate cyclase 1, soluble, alpha 3
1422867_at	Gzmg	0.807954	1.06809	granzyme G
1445051_at	H3050G12-3(EST)	0.814737	0.966698
1437442_at	H3060E02-3(EST)	1.21452	1.12072
1450193_at	Hcn1	1.20419	1.02434	hyperpolarization-activated, cyclic nucleotide-gated K+ 1
1437965_at	Heatr1	0.821692	0.854343	HEAT repeat containing 1
1456597_at	Heatr3	0.790421	0.999251	HEAT repeat containing 3
1428014_at	Hist1h4a///Hist1h4b///Hist1h4c///Hist1h4d///Hist1h4f///Hist1h4h///Hist1h4i///Hist1h4j///Hist1h4k///Hist1h4m///Hist1h4n///Hist2h4///Hist4h4///LOC100862646	1.33934	0.868263	histone cluster 1, H4a///histone cluster 1, H4b///histone cluster 1, H4c///histone cluster 1, H4d///histone cluster 1, H4f///histone cluster 1, H4h///histone cluster 1, H4i///histone cluster 1, H4j///histone cluster 1, H4k///histone cluster 1, H4m///histone cluster 1, H4n///histone cluster 2, H4///histone cluster 4, H4///histone H4-like
1433987_at	Hpcal4	0.814926	0.850125	hippocalcin-like 4
1419905_s_at	Hpgd	0.695635	0.890519	hydroxyprostaglandin dehydrogenase 15 (NAD)
1448807_at	Hrh3	0.831595	0.90933	histamine receptor H3
1418352_at	Hsd17b2	1.21255	1.13681	hydroxysteroid (17-beta) dehydrogenase 2
1439093_at	Hspa4l	1.47754	1.19395	heat shock protein 4 like
1431315_at	Hyls1	0.733043	0.962337	hydrolethalus syndrome 1
1417612_at	Ier5	1.25482	1.15831	immediate early response 5
1442511_at	Ipo7	0.757542	0.879519	importin 7
1431711_a_at	Kazn	1.20354	1.14482	kazrin, periplakin interacting protein
1417416_at	Kcna1	1.21259	1.19175	potassium voltage-gated channel, shaker-related subfamily, member 1
1437230_at	Kcna1	1.2078	1.17545	potassium voltage-gated channel, shaker-related subfamily, member 1
1439872_at	Kcna2	1.30402	1.19115	potassium voltage-gated channel, shaker-related subfamily, member 2
1421790_a_at	Kcnab3	1.24334	1.04829	potassium voltage-gated channel, shaker-related subfamily, beta member 3
1423559_at	Kcnc1	1.27739	1.12828	potassium voltage gated channel, Shaw-related subfamily, member 1
1457052_at	Kcng1	0.832155	0.890644	potassium voltage-gated channel, subfamily G, member 1
1428536_at	Kcng4	1.28174	0.984016	potassium voltage-gated channel, subfamily G, member 4
1418399_at	Kctd9	1.2108	1.02037	potassium channel tetramerisation domain containing 9
1446540_at	Kirrel3	1.36007	1.1807	kin of IRRE like 3 (Drosophila)
1448181_at	Klf15	1.20794	1.18556	Kruppel-like factor 15
1428221_at	Klhdc8b	0.831411	0.883369	kelch domain containing 8B
1428729_at	Krit1	1.32313	1.13005	KRIT1, ankyrin repeat containing
1418173_at	Krt25	1.20418	1.04429	keratin 25
1447520_at	Lbp	1.27338	1.09472	lipopolysaccharide binding protein
1459403_at	Ldlr	0.813843	0.979926	low density lipoprotein receptor
1419573_a_at	Lgals1	0.823398	0.976594	lectin, galactose binding, soluble 1
1455439_a_at	Lgals1	0.832997	0.884889	lectin, galactose binding, soluble 1
1425836_a_at	Limk1	1.20436	0.973364	LIM-domain containing, protein kinase
1450188_s_at	Lipg	1.23956	0.943004	lipase, endothelial
1433812_at	Lix1l	0.832997	0.872375	Lix1-like
1444037_at	Lman1	1.22061	1.07865	lectin, mannose-binding, 1
1419446_at	LOC100862515///Tbc1d1	1.23239	1.13747	TBC1 domain family member 1-like///TBC1 domain family, member 1
1416121_at	Lox	1.28024	1.0968	lysyl oxidase
1425548_a_at	Lst1	0.80747	1.0344	leukocyte specific transcript 1
1447945_at	Maf	1.26004	1.19387	avian musculoaponeurotic fibrosarcoma (v-maf) AS42 oncogene homolog
1427246_at	Magi1	1.48725	1.14496	membrane associated guanylate kinase, WW and PDZ domain containing 1
1440071_at	Magi1	1.46376	1.09883	membrane associated guanylate kinase, WW and PDZ domain containing 1
1440871_at	Magi1	1.28989	1.13205	membrane associated guanylate kinase, WW and PDZ domain containing 1
1452369_at	Magi1	1.36807	1.08181	membrane associated guanylate kinase, WW and PDZ domain containing 1
1436202_at	Malat1	1.24739	1.16712	metastasis associated lung adenocarcinoma transcript 1 (non-coding RNA)
1425393_a_at	Map2k7	1.20603	1.05655	mitogen-activated protein kinase kinase 7
1419208_at	Map3k8	1.26377	1.13885	mitogen-activated protein kinase kinase kinase 8
1428820_at	Mapre1	1.33857	0.986686	microtubule-associated protein, RP/EB family, member 1
1415973_at	Marcks	0.831806	0.880556	myristoylated alanine rich protein kinase C substrate
1415922_s_at	Marcksl1	0.813699	0.840614	MARCKS-like 1
1423667_at	Mat2a	1.24468	1.09917	methionine adenosyltransferase II, alpha
1422990_at	Met	0.812538	0.873606	met proto-oncogene
1440527_at	Mm.32558	1.27837	0.979284
1456376_at	Mmp24	0.790914	0.979694	matrix metallopeptidase 24
1417571_at	Mpg	0.721555	0.895877	N-methylpurine-DNA glycosylase
1455058_at	Mtmr9	0.813055	0.844448	myotubularin related protein 9
1437872_at	Napepld	1.28145	1.17753	N-acyl phosphatidylethanolamine phospholipase D
1436907_at	Nav1	0.824241	0.867694	neuron navigator 1
1423413_at	Ndrg1	1.23894	1.06546	N-myc downstream regulated gene 1
1440426_at	Nfatc2	1.26791	1.09147	nuclear factor of activated T cells, cytoplasmic, calcineurin dependent 2
1418932_at	Nfil3	1.22433	0.9965	nuclear factor, interleukin 3, regulated
1419405_at	Nmb	0.780463	0.935693	neuromedin B
1426851_a_at	Nov	0.681834	0.849388	nephroblastoma overexpressed gene
1426852_x_at	Nov	0.66134	0.836972	nephroblastoma overexpressed gene
1426938_at	Nova1	1.20824	1.15669	neuro-oncological ventral antigen 1
1456062_at	Nppa	0.740737	0.87173	natriuretic peptide type A
1449089_at	Nrip1	1.20997	1.14729	nuclear receptor interacting protein 1
1433825_at	Ntrk3	0.801846	0.858358	neurotrophic tyrosine kinase, receptor, type 3
1420799_at	Ntsr1	0.804672	0.83532	neurotensin receptor 1
1423788_at	Nup133	1.24568	0.937246	nucleoporin 133
1429753_at	Nxph4	0.805815	0.849681	neurexophilin 4
1424412_at	Ogfrl1	0.737843	1.08583	opioid growth factor receptor-like 1
1436780_at	Ogt	1.21501	1.09676	O-linked N-acetylglucosamine (GlcNAc) transferase (UDP-N-acetylglucosamine:polypeptide-N-acetylglucosaminyl transferase)
1446394_at	Oprk1	0.824309	0.899583	opioid receptor, kappa 1
1435212_at	P2rx2	0.831033	0.971306	purinergic receptor P2X, ligand-gated ion channel, 2
1455216_at	Paqr6	0.772164	0.903023	progestin and adipoQ receptor family member VI
1434775_at	Pard3	1.2381	1.13748	par-3 (partitioning defective 3) homolog (C. elegans)
1416875_at	Parvg	1.22026	1.0349	parvin, gamma
1422889_at	Pcdh18	0.829144	0.925118	protocadherin 18
1429861_at	Pcdh9	1.32101	1.1348	protocadherin 9
1442659_at	Pcdh9	1.3079	1.17877	protocadherin 9
1434666_at	Pcgf5	1.24723	1.1889	polycomb group ring finger 5
1452423_at	Pclo	1.31287	1.02122	piccolo (presynaptic cytomatrix protein)
1421396_at	Pcsk1	0.828649	0.869588	proprotein convertase subtilisin/kexin type 1
1449330_at	Pdzd3	0.814747	0.858615	PDZ domain containing 3
1449851_at	Per1	1.22979	1.13084	period homolog 1 (Drosophila)
1441145_at	Phf21a	1.24021	1.02398	PHD finger protein 21A
1451069_at	Pim3	1.23199	1.0336	proviral integration site 3
1429452_x_at	Pisd-ps3	1.21054	0.978964	phosphatidylserine decarboxylase, pseudogene 3
1435771_at	Plcb4	1.26003	1.15679	phospholipase C, beta 4
1455343_at	Plekha7	1.2415	1.16803	pleckstrin homology domain containing, family A member 7
1424902_at	Plxdc1	1.24852	0.985264	plexin domain containing 1
1418746_at	Pnkd	1.22642	1.02567	paroxysmal nonkinesiogenic dyskinesia
1422753_a_at	Polr3k	0.786148	0.916039	polymerase (RNA) III (DNA directed) polypeptide K
1437588_at	Pou4f2	1.30705	1.11808	POU domain, class 4, transcription factor 2
1456395_at	Ppargc1a	1.24076	1.17636	peroxisome proliferative activated receptor, gamma, coactivator 1 alpha
1428578_s_at	Ppfia4	0.780449	0.846566	protein tyrosine phosphatase, receptor type, f polypeptide (PTPRF), interacting protein (liprin), alpha 4
1435787_at	Ppm1l	1.2206	1.16899	protein phosphatase 1 (formerly 2C)-like
1422605_at	Ppp1r1a	0.804001	0.83805	protein phosphatase 1, regulatory (inhibitor) subunit 1A
1429251_at	Prdm2	1.20044	1.07722	PR domain containing 2, with ZNF domain
1421446_at	Prkcg	0.762557	0.840361	protein kinase C, gamma
1442508_at	Proca1	0.621952	0.902176	protein interacting with cyclin A1
1435642_at	Prr18	0.832925	0.85305	proline rich region 18
1443075_at	Ptprd	1.21228	1.1368	protein tyrosine phosphatase, receptor type, D
1435500_at	Rab26	0.808906	0.912877	RAB26, member RAS oncogene family
1436566_at	Rab40b	0.827997	1.00383	Rab40b, member RAS oncogene family
1452003_at	Rbm14	1.21288	1.09951	RNA binding motif protein 14
1429024_at	Rbm20	1.22248	1.14558	RNA binding motif protein 20
1436937_at	Rbms3	1.21804	1.14807	RNA binding motif, single stranded interacting protein
1452761_a_at	Rbms3	1.22609	1.15906	RNA binding motif, single stranded interacting protein
1417090_at	Rcn1	0.820134	0.882035	reticulocalbin 1
1436371_at	Recql	0.811856	0.942362	RecQ protein-like
1448290_at	Reg3b	0.691674	0.9021	regenerating islet-derived 3 beta
1451236_at	Rerg	1.22055	1.17539	RAS-like, estrogen-regulated, growth-inhibitor
1417503_at	Rfc2	0.82371	0.928165	replication factor C (activator 1) 2
1434940_x_at	Rgs19	0.771497	0.90373	regulator of G-protein signaling 19
1435941_at	Rhbdl3	0.811507	0.863937	rhomboid, veinlet-like 3 (Drosophila)
1435532_at	Rimklb	0.76235	0.926559	ribosomal modification protein rimK-like family member B
1459042_at	Rims3	1.24383	1.12837	regulating synaptic membrane exocytosis 3
1424507_at	Rin1	0.829687	0.893278	Ras and Rab interactor 1
1440086_at	Rnf182	1.22304	1.15351	ring finger protein 182
1443791_at	Rnf220	0.826258	0.963012	ring finger protein 220
1426510_at	Sccpdh	0.82506	0.871565	saccharopine dehydrogenase (putative)
1451534_at	Scgn	0.782258	1.0281	secretagogin, EF-hand calcium binding protein
1441728_at	Scn1a	1.24262	1.18398	sodium channel, voltage-gated, type I, alpha
1450121_at	Scn1a	1.25681	1.14439	sodium channel, voltage-gated, type I, alpha
1421368_at	Scrt1	1.2006	1.11392	scratch homolog 1, zinc finger protein (Drosophila)
1436787_x_at	Sec14l3	0.823085	0.952657	SEC14-like 3 (S. cerevisiae)
1425840_a_at	Sema3f	0.821694	0.845446	sema domain, immunoglobulin domain (Ig), short basic domain, secreted, (semaphorin) 3F
1422644_at	Sh3bgr	1.38311	1.14406	SH3-binding domain glutamic acid-rich protein
1434109_at	Sh3bgrl2	1.36446	1.08928	SH3 domain binding glutamic acid-rich protein like 2
1434261_at	Sipa1l2	1.2102	1.1333	signal-induced proliferation-associated 1 like 2
1449293_a_at	Skp2	1.24096	1.19035	S-phase kinase-associated protein 2 (p45)
1420818_at	Sla	0.749645	0.963398	src-like adaptor
1420819_at	Sla	0.724557	0.835336	src-like adaptor
1418446_at	Slc16a2	0.820944	0.877815	solute carrier family 16 (monocarboxylic acid transporters), member 2
1455249_at	Slc36a4	1.31252	1.13396	solute carrier family 36 (proton/amino acid symporter), member 4
1449203_at	Slco1a5	1.22115	1.03966	solute carrier organic anion transporter family, member 1a5
1434537_at	Slco3a1	1.20273	1.06398	solute carrier organic anion transporter family, member 3a1
1451655_at	Slfn8	0.795805	0.884405	schlafen 8
1418095_at	Smpx	1.34937	1.1905	small muscle protein, X-linked
1437311_at	Snhg11	1.24144	1.07689	small nucleolar RNA host gene 11
1428004_at	Snrnp25	0.787493	0.946733	small nuclear ribonucleoprotein 25 (U11/U12)
1459026_at	Snw1	1.25561	0.99182	SNW domain containing 1
1438470_at	Socs2	0.814464	0.865411	suppressor of cytokine signaling 2
1417528_at	Spag6	0.823945	0.839173	sperm associated antigen 6
1459330_at	Spag6	0.815453	0.885933	sperm associated antigen 6
1430023_at	Spata24	0.820637	0.857872	spermatogenesis associated 24
1424118_a_at	Spc25	0.820809	0.871385	SPC25, NDC80 kinetochore complex component, homolog (S. cerevisiae)
1435999_at	Spink8	0.805445	0.886649	serine peptidase inhibitor, Kazal type 8
1417954_at	Sst	0.820305	0.835306	somatostatin
1441603_at	Sstr3	0.823891	0.84559	somatostatin receptor 3
1430274_a_at	Stard3nl	1.28419	1.12983	STARD3 N-terminal like
1428636_at	Steap2	1.28108	1.10263	six transmembrane epithelial antigen of prostate 2
1442359_at	Steap2	1.2503	1.11994	six transmembrane epithelial antigen of prostate 2
1426247_at	Stk24	1.21506	1.17095	serine/threonine kinase 24
1421673_s_at	Stx1b	1.21897	1.06221	syntaxin 1B
1453715_at	Sv2c	1.31449	1.07063	synaptic vesicle glycoprotein 2c
1457275_at	Synm	1.20429	1.14255	synemin, intermediate filament protein
1440323_at	Syt2	1.44945	1.17516	synaptotagmin II
1450240_a_at	Sytl1	1.34015	1.12228	synaptotagmin-like 1
1452714_at	Tanc1	1.2048	1.16847	tetratricopeptide repeat, ankyrin repeat and coiled-coil containing 1
1424657_at	Taok1	1.23213	1.03598	TAO kinase 1
1456391_at	Tdrd5	1.29513	1.14535	tudor domain containing 5
1420719_at	Tex15	1.21678	1.17407	testis expressed gene 15
1416623_at	Thbs3	0.823632	0.889157	thrombospondin 3
1426721_s_at	Tiparp	1.23368	1.07709	TCDD-inducible poly(ADP-ribose) polymerase
1452848_at	Tmem181a	1.25053	1.19839	transmembrane protein 181A
1416710_at	Tmem35	0.828791	0.870441	transmembrane protein 35
1436212_at	Tmem71	1.28528	1.03744	transmembrane protein 71
1416342_at	Tnc	0.806116	0.836979	tenascin C
1419606_a_at	Tnnt1	0.817744	0.838047	troponin T1, skeletal, slow
1442039_at	Tox	1.25672	1.1628	thymocyte selection-associated high mobility group box
1433938_at	Trp53bp2	1.21263	1.14689	transformation related protein 53 binding protein 2
1438214_at	Trps1	1.27526	1.19672	trichorhinophalangeal syndrome I (human)
1445860_at	Tspan11	1.2589	1.07876	tetraspanin 11
1448276_at	Tspan4	0.793347	0.933293	tetraspanin 4
1452679_at	Tubb2b	0.732082	0.870692	tubulin, beta 2B class IIB
1421862_a_at	Vamp1	1.4299	1.17693	vesicle-associated membrane protein 1
1448600_s_at	Vav3	1.21136	1.05748	vav 3 oncogene
1448162_at	Vcam1	0.790344	0.897507	vascular cell adhesion molecule 1
1415770_at	Wdr6	0.821647	0.873539	WD repeat domain 6
1436485_s_at	Whrn	1.31737	1.08069	whirlin
1427196_at	Wnk4	0.790551	0.903413	WNK lysine deficient protein kinase 4
1450782_at	Wnt4	0.800334	0.870713	wingless-related MMTV integration site 4
1438714_at	Zfp207	1.27796	1.13575	zinc finger protein 207
1452336_at	Zfp395	1.23765	1.0086	zinc finger protein 395
1457059_at	Zfp438	1.20241	1.02569	zinc finger protein 438
1449314_at	Zfpm2	1.2097	1.15766	zinc finger protein, multitype 2
1440771_at	Zkscan1	1.57994	1.19876	zinc finger with KRAB and SCAN domains 1
1441823_at	Zmiz1	0.748773	1.11721	zinc finger, MIZ-type containing 1
1455017_a_at	Zmym3	0.829825	0.886722	zinc finger, MYM-type 3
1451819_at	Zswim6	1.20178	1.12078	zinc finger, SWIM domain containing 6
