# Supplementary material for: VPA Alleviates Neurological Deficits and Restores Gene Expression in a Mouse Model of Rett Syndrome
Source: PLoS One. 2014 Jun 26;9(6):e100215. doi: 10.1371/journal.pone.0100215 (PMC4072629; doi:10.1371/journal.pone.0100215)
Supplement: Table S2 — Top Networks and Genes Restored by VPA Treatment. (XLS) [file pone.0100215.s002.xls]

## Sheet: Sheet0
	Table S2. Top Networks and Genes Restored by VPA Treatment
ID	Top Diseases and Functions	Score	Molecules in Network	Focus Molecules
1	Cancer, Neurological Disease, Connective Tissue Disorders	40	Akt,Alpha Actinin,ASAH2,CAMK2D,Cdc2,CDC7,CNTN1,COL4A2,Cyclin A,Cyclin E,E2f,HPGD,Laminin,MAGI1,MAP2K7,MAT2A,NFIL3,NMB,NRIP1,PARVG,PDGF BB,Ppp2c,Rar,REG3A,RGS19,SKP2,SLCO1A2,Sos,SPATA24,SYNM,TAOK1,thymidine kinase,TIPARP,VAV3,WDR6	23
2	Organismal Injury and Abnormalities, Cellular Growth and Proliferation, Cellular Movement	35	atrial natriuretic peptide,BCAT1,CDC14B,Cg,CLDN1,Collagen type I,Collagen type IV,Collagen(s),DLK1,DUSP5,endothelin receptor,ERK1/2,FOXP1,FSH,Growth hormone,KLF15,Lh,LOX,Neurotrophin,NOV,NPPA,PER1,potassium channel,PTPase,RAB26,RECQL,SEMA3F,SST,STK24,thyroid hormone receptor,TNC,TOX,WNK4,WNT4,ZFPM2	21
3	Nervous System Development and Function, Molecular Transport, Behavior	35	ADAMTS4,ADCY,ADRA2A,ADRB,C9orf3,Creb,CYP51A1,DNM3,Dynamin,EDNRB,Endothelin,ERK,FOSL2,G protein,Gi-coupled receptor,Gpcr,GPR126,HRH3,HSD17B2,KCNA1,KCNA2,KCNC1,Metalloprotease,NDRG1,NTSR1,OPRK1,PLC,PLCB4,Proinsulin,RCN1,Shc,SSTR3,STX1B,TCF,VAMP1	21
4	Cellular Function and Maintenance, Hematological System Development and Function, Inflammatory Response	32	14-3-3,APC/APC2,ARHGEF4,BCL11A,Calcineurin A,Calcineurin protein(s),DCAF7,Fcer1,INTERLEUKIN,LGALS1,MAF,MAP2K1/2,MAP3K8,MAPRE1,MARCKSL1,MTMR9,Nfat (family),NFATC2,NFkB (complex),PARD3,PCSK1,phosphatase,PIM3,PNKD,PP2A,PPARGC1A,PPM1L,PPP1R1A,RIN1,SLA,SLCO3A1,SOCS2,TCR,TH1 Cytokine,TP53BP2	22
5	Cellular Assembly and Organization, Cellular Function and Maintenance, Cell Morphology	30	Actin,Alpha catenin,ARHGAP24,CDH4,COL25A1,COL3A1,COL5A2,collagen,DAB1,DMTN,DSP,EFNA5,estrogen receptor,F Actin,FANCC,Fgf,Hsp27,Integrin,Jnk,LIMK1,MARCKS,MET,Mmp,P38 MAPK,PCDH18,PCLO,PLC gamma,POU4F2,PRDM2,Rock,SRC (family),STEAP2,Tgf beta,trypsin,TSPAN4	19
6	Carbohydrate Metabolism, Cell Morphology, Cell-To-Cell Signaling and Interaction	27	26s Proteasome,AGPAT9,Calmodulin,CAMK1D,CDR2,Ck2,CRIP2,DNAJC1,DNAJC21,FOS,Hdac,HISTONE,Histone h3,HSP,Hsp70,HSPA4L,Ige,IgG,Ikb,IL12 (complex),Insulin,Interferon alpha,IPO7,OGT,PHF21A,RAB40B,RNA polymerase II,SCRT1,SLC36A4,SNW1,STAT5a/b,TBC1D1,TNNT1,TUBB2B,Ubiquitin	18
7	Cell-To-Cell Signaling and Interaction, Hematological System Development and Function, Inflammatory Response	26	Alp,Ap1,BUB3,calpain,EML6,FBLN1,Fibrinogen,HDL,HEATR1,Igm,IL1,Immunoglobulin,LBP,LDL,LDLR,LIPG,Mapk,Mek,MPG,NADPH oxidase,NOVA1,NTRK3,Pdgf (complex),PI3K (complex),Pro-inflammatory Cytokine,RBM14,SCN1A,SLC16A2,Snhg11,STAT,SYT2,T3-TR-RXR,TSH,VCAM1,ZNF207	17
8	Cellular Assembly and Organization, DNA Replication, Recombination, and Repair, Cell Cycle	24	BAZ2B,BIK,C14orf1,CDC25C,CDS1,COIL,CTBP2,CTNND1,EVPL,HIC1,HOXC6,HYLS1,KAZN,KCNAB3,KCNJ11,KCTD9,KLHDC8B,KRT25,NR2F6,ORC5,PANX1,PLEKHA7,PLXDC1,PPL,PTCRA,RHBDL3,RIMKLB,RNF182,SCCPDH,SIPA1L2,STARD3NL,TRIM23,UBC,UBE2N,USP20	16
9	Hematological Disease, Hereditary Disorder, Lipid Metabolism	22	ADIPOQ,CACHD1,CMBL,CNTNAP2,CYP2S1,EPB41L4B,FADS1,FADS6,FBRS,FBRSL1,GALNT7,HCN1,HCN2,HEATR3,LMAN1,MCFD2,NAPEPLD,NSL1,NUP37,NUP43,NUP85,NUP133,PCGF5,RAB3GAP1,RAB3GAP2,RNF220,SEC13,SPC24,SPC25,SURF4,TANC1,TNKS1BP1,UBC,VTI1A,ZMIZ1	15
10	Embryonic Development, Organ Development, Organismal Development	22	ABHD15,androstenediol,AR,B3GALT5,BCL9,beta-estradiol,Ccdc74a,CCNA1,CLSTN2,E4F1,FCHSD2,FOXA2,GABRA3,HCRT,HNF1B,HPCAL4,HSD17B2,Igfbp,KDM3A,MAGI1,MMD,NUPR1,OVOS/OVOS2,PIK3R1,PROCA1,Rcan1,RERG,RLN1,SH3BGR,SIN3A,SRD5A1,THBS3,TMEM71,UCN2,ZSWIM6	15
11	Cellular Assembly and Organization, RNA Post-Transcriptional Modification, Embryonic Development	21	APP,BMP6,CAMK2D,CCDC141,CCDC88A,CCSER1,CRYM,DICER1,DISC1,DMTN,DTD2,FRMD4B,GREB1L,Hist2h4 (includes others),Hist3h2ba,ING3,KIF5A,Map2,NAV1,NDE1,NDEL1,NEFH,NES,PROSER2,SH3BP5,SHOX2,SOX5,Spag6,SRSF9,TARBP2,TBL1XR1,TMEM35,TMEM255A,XRN2,ZMYM3	15
12	Organismal Injury and Abnormalities, Cardiovascular Disease, Neurological Disease	20	AGAP1,ARHGAP24,CCM2,CHRNA6,CHRNB3,CHRNB4,CONNEXIN,DFNB31,DIAPH2,Efna,EGR2,ERG,ethanol,GLRA1,GLRA2,GMIP,GUCY1A3,hydrogen peroxide,IER5,KRIT1,MAPK1,NXPH4,PAQR6,phosphatidylinositol 4,5-diphosphate,RHOA,SHC2,SNRNP25,SRC,SSTR3,SV2C,SYTL1,TDRD5,testosterone,TXNRD2,USH2A	14
13	Tumor Morphology, Cell Morphology, Cellular Movement	18	ABI3BP,AFF3,ARL2BP,C2CD4C,CCHCR1,CCND1,CELF1,CFTR,DDX39A,EPHA5,HSF1,HSPA4L,Interferon alpha,KIAA2022,MUC16,MX,PAXBP1,PDZD3,POLDIP3,Ppfia4,PTOV1,PUS7,RBMS3,SEC14L3,SH3BGRL2,SLC26A6,SLFN13,SMARCA4,STAT3,TBC1D10A,TERF2,TEX15,THOC6,TRO,UBC	13
14	Cell Morphology, Cellular Function and Maintenance, Amino Acid Metabolism	14	ADCYAP1R1,ALG6,ASPH,BCAT1,Ca2+,Cabp1,CACNA1G,Cacng,CACNG6,HCRT,HDAC1,Hdac9,HTR7,IGF1R,KCNG1,KIF2A,L-glutamic acid,MALAT1,mir-124,miR-182-5p (and other miRNAs w/seed UUGGCAA),miR-204-5p (and other miRNAs w/seed UCCCUUU),MMP19,MYOF,P2RX2,PCDH9,PICALM,PKD1,PPY,PVALB,SMPX,SNAI2,STIM2,SYT4,TRPS1,ZNF395	11
15	Hematological System Development and Function, Tissue Morphology, Cellular Development	13	ATXN1,COPS5,CPM,CR1L,CRISPLD2,DRC1,FAM65B,FAT4,FIGN,FUBP3,Granzyme,IgG1,IL2,IL5,IL12 (family),IL17D,immune complex,Immunoglobulin,ITGAD,KCNAB2,LITAF,MAN2A1,N-arachidonoyl-dopamine,NFIL3,PF4,POLR3K,PTPN3,RFC2,RIMS3,SLA,TNFSF4,TNFSF8,VIPR2,YWHAZ,ZBTB32	10
16	Embryonic Development, Nervous System Development and Function, Organ Development	6	2-amino-3-phosphonopropionic acid,ADCYAP1R1,AFAP1,ARHGAP24,caspase,catechol,CD3,CONNEXIN,CSH1/CSH2,CYSLTR1,cytochrome C,Efna,Focal adhesion kinase,FZD3,FZD6,Granzyme,Gzmf (includes others),HTR7,KCNB2,KCNG4,MAP2K4/7,p85 (pik3r),Pka,PKC (α,β,γ,δ,ε,ι),Pkc(s),PRKCG,Rac,Ras,Ras homolog,SCGN,SLC26A6,SLC6A1,TEC/BTK/ITK/TXK/BMX,Vegf,ZKSCAN1	6
17	Cell Cycle, Cell Death and Survival, Endocrine System Disorders	2	1700003E24Rik/1700019M22Rik,FIGLA	1
18	Cancer, Hematological Disease, Infectious Disease	2	C17orf96,SUZ12	1
19	Cell-To-Cell Signaling and Interaction, Hematological System Development and Function, Hematopoiesis	2	ADAMTSL1,L-fucose	1
20	Lipid Metabolism, Nucleic Acid Metabolism, Small Molecule Biochemistry	2	acetyl-CoA hydrolase,ACOT12	1
