# Supplementary material for: VPA Alleviates Neurological Deficits and Restores Gene Expression in a Mouse Model of Rett Syndrome
Source: PLoS One. 2014 Jun 26;9(6):e100215. doi: 10.1371/journal.pone.0100215 (PMC4072629; doi:10.1371/journal.pone.0100215)
Supplement: Table S3 — Gene Ontology Analysis of VPA-Restored Genes in MeCP2 KO Brains. (XLSX) [file pone.0100215.s003.xlsx]

## Sheet: Sheet1
	Table S3. Gene Ontology Analysis of VPA-Restored Genes in MeCP2 KO Brains
GO Accession	GO term	p-value	Corrected p-value	Count in Selection	%Count in Selection	Count in Total	%Count in Total
GO:0045653	negative regulation of megakaryocyte differentiation	1.24094e-21	3.93902e-17	13	4.77941	16	0.0907184
GO:1901533	negative regulation of hematopoietic progenitor cell differentiation	1.62526e-19	2.57948e-15	13	4.77941	20	0.113398
GO:0045652	regulation of megakaryocyte differentiation	4.95139e-18	5.23896e-14	13	4.77941	24	0.136078
GO:1901532	regulation of hematopoietic progenitor cell differentiation	3.71342e-16	2.94682e-12	13	4.77941	31	0.175767
GO:0045638	negative regulation of myeloid cell differentiation	7.32241e-10	4.64861e-06	13	4.77941	86	0.487611
GO:0000786|GO:0005718	nucleosome	3.8301e-09	1.73681e-05	13	4.77941	98	0.55565
GO:1990104	DNA bending complex	3.8301e-09	1.73681e-05	13	4.77941	98	0.55565
GO:0006352	DNA-templated transcription, initiation	8.55427e-09	3.01703e-05	11	4.04412	69	0.391223
GO:0044815	DNA packaging complex	8.02527e-09	3.01703e-05	13	4.77941	104	0.589669
GO:0006334	nucleosome assembly	4.1647e-08	0.000132198	13	4.77941	119	0.674718
GO:0045637	regulation of myeloid cell differentiation	1.45046e-07	0.000418554	15	5.51471	180	1.02058
GO:0031497	chromatin assembly	1.8708e-07	0.000494863	13	4.77941	135	0.765436
GO:0034728	nucleosome organization	3.11135e-07	0.000705439	13	4.77941	141	0.799456
GO:0065004	protein-DNA complex assembly	3.11135e-07	0.000705439	13	4.77941	141	0.799456
GO:0006333	chromatin assembly or disassembly	6.86708e-07	0.00145318	13	4.77941	151	0.856155
GO:0071824	protein-DNA complex subunit organization	1.63719e-06	0.00324802	13	4.77941	163	0.924193
GO:0006323	DNA packaging	3.39459e-06	0.00633836	13	4.77941	174	0.986562
GO:0032993	protein-DNA complex	4.68042e-06	0.00825375	17	6.25	299	1.6953
GO:0045595	regulation of cell differentiation	2.00668e-05	0.0335247	38	13.9706	1195	6.77553
GO:0045596	negative regulation of cell differentiation	2.60331e-05	0.0413176	21	7.72059	487	2.76124
GO:0035020	regulation of Rac protein signal transduction	2.82297e-05	0.0426704	6	2.20588	39	0.221126
GO:0051093	negative regulation of developmental process	3.0576e-05	0.0441161	24	8.82353	610	3.45864
GO:0005249	voltage-gated potassium channel activity	3.37625e-05	0.0465957	8	2.94118	80	0.453592
GO:0015629	actin cytoskeleton	3.62384e-05	0.0479288	18	6.61765	386	2.18858
GO:0046982	protein heterodimerization activity	4.16789e-05	0.0529194	21	7.72059	503	2.85196
GO:0032879	regulation of localization	5.32911e-05	0.0650609	47	17.2794	1683	9.54244
GO:0071103	DNA conformation change	5.89984e-05	0.0693611	14	5.14706	260	1.47417
GO:0005251	delayed rectifier potassium channel activity	6.3982e-05	0.0725335	5	1.83824	28	0.158757
GO:0070327	thyroid hormone transport	7.16504e-05	0.0733662	3	1.10294	6	0.0340194
GO:0030054	cell junction	6.92386e-05	0.0733662	28	10.2941	812	4.60396
GO:0009405	pathogenesis	7.16504e-05	0.0733662	3	1.10294	6	0.0340194
